# Supplementary material for: The use of genome wide association methods to investigate pathogenicity, population structure and serovar in Haemophilus parasuis
Source: BMC Genomics. 2014 Dec 24;15:1179. doi: 10.1186/1471-2164-15-1179 (PMC4532294; doi:10.1186/1471-2164-15-1179)
Supplement: Supplementary file 1 — Additional file 1: Table S1: Is the table describing the H. parasuis isolate collection including accession numbers, country of origin, clinical data and serotyping results. (CSV 12 KB) [file 12864_2014_7083_MOESM1_ESM.csv]

Table S1: Description of H. parasuis isolates included in pan-genome analysis with basic clinical meta-data.
Where isolates with the same strain name have been provided they have been labelled also by country of the lab that prodivded them. Den - Denmark, Aus- Australia
Isolate ID	LOLA number	Disease Associated	Phenotype	Serovar	Country	BAPS Population	Accession
131	HS376	Non-clinical	Non-clinical	6	Switzerland	2	ERS132177
2725	HS315	Clinical	Systemic	Unknown	Germany	5	ERS132067
29755	AB	Clinical	Respiratory	5	USA	5	ABKM00000000
06-3517	HS335	Clinical	Systemic	Unknown	Belgium	1	ERS132087
7204096	HS352	Clinical	Systemic	9	Denmark	1	ERS132129
7204136	HS353	Clinical	Respiratory	5	Denmark	5	ERS193696
7204194	HS355	Clinical	Respiratory	13	Denmark	1	ERS132132
7204226	HS357	Clinical	Respiratory	14	Denmark	5	ERS132134
7204227	HS356	Clinical	Systemic	13	Denmark	1	ERS132133
7204283	HS359	Clinical	Respiratory	NT	Denmark	1	ERS132136
7303127	HS362	Clinical	Respiratory	NT	Denmark	1	ERS132139
7303168	HS361	Clinical	Respiratory	5	Denmark	5	ERS132138
7303223	HS363	Clinical	Respiratory	4	Denmark	5	ERS132140
7303695	HS364	Clinical	Respiratory	4	Denmark	5	ERS132141
7304152	HS366	Clinical	Systemic	6	Denmark	1	ERS132143
7403200	HS368	Clinical	Systemic	NT	Denmark	1	ERS132145
7403201	HS369	Clinical	Systemic	5	Denmark	5	ERS132146
9806235	HS342	Clinical	Respiratory	4	Denmark	1	ERS132119
9806397	HS343	Clinical	Systemic	5	Denmark	5	ERS132120
9904471	HS360	Clinical	Respiratory	7	Denmark	5	ERS132137
9904503	HS345	Clinical	Respiratory	5	Denmark	5	ERS132122
9904791	HS346	Clinical	Systemic	2	Denmark	1	ERS132123
9905038	HS348	Clinical	Respiratory	NT	Denmark	5	ERS132125
9905110	HS350	Clinical	Systemic	NT	Denmark	1	ERS132127
9914774	HS349	Clinical	Respiratory	13	Denmark	5	ERS132126
9915176	HS351	Clinical	Respiratory	4	Denmark	5	ERS193695
167/03	HS334	Clinical	Respiratory	NT	Spain	1	ERS132086
174-Den	HS377	Unknown	Unknown	7	Sweden	1	ERS132178
174-Spain	HS305	Unknown	Unknown	7	Sweden	1	ERS132057
228/04	HS311	Clinical	Respiratory	5	Spain	5	ERS132063
264/99	HS310	Clinical	Systemic	5	Spain	5	ERS132062
279/03	HS333	Clinical	Respiratory	NT	Spain	2	ERS132085
29755-Intervet	HS0012	Unknown	Unknown	5	USA	5	ERS132188
373/03A	HS308	Clinical	Systemic	NT	Spain	5	ERS132060
7204167-1-Spain	HS354	Clinical	Systemic	15	Denmark	2	ERS193697
7204167-1-Den	HS336	Clinical	Systemic	Unknown	Denmark	2	ERS132088
7211027-2	HS358	Clinical	Respiratory	1	Denmark	1	ERS132135
7312429-1	HS365	Clinical	Systemic	13	Denmark	5	ERS132142
7410325-2	HS367	Clinical	Respiratory	13	Denmark	5	ERS132144
9904108-Den	HS316	Clinical	Systemic	Unknown	Denmark	1	ERS132068
9904108-Spain	HS344	Clinical	Systemic	4	Denmark	1	ERS132121
C5-Den	HS378	Unknown	Unknown	8	Sweden	2	ERS132179
C5-Spain	HS302	Unknown	Unknown	8	Sweden	2	ERS132054
CA38/4	HS325	Unknown	Unknown	Unknown	Spain	5	ERS132077
CC2-2	HS332	Non-clinical	Non-clinical	Unknown	Spain	2	ERS132084
CD9-1	HS328	Non-clinical	Non-clinical	NT	Spain	2	ERS132080
CN8-1	HS331	Non-clinical	Non-clinical	Unknown	Spain	2	ERS132083
CN9-2	HS330	Non-clinical	Non-clinical	Unknown	Spain	2	ERS132082
D74-Aus	HS389	Unknown	Unknown	9	Germany	2	ERS214846
D74-Den	HS379	Unknown	Unknown	9	Germany	2	ERS132180
ER-6P	HS307	Clinical	Systemic	Unknown	Spain	5	ERS132059
F9	HS327	Non-clinical	Non-clinical	Unknown	Spain	2	ERS132079
FL1-3	HS326	Non-clinical	Non-clinical	Unknown	Spain	2	ERS132078
H425	HS381	Clinical	Respiratory	12	Germany	5	ERS132182
H465-Den	HS380	Unknown	Unknown	11	Germany	1	ERS132181
H465-Spain	HS304	Unknown	Unknown	11	Germany	1	ERS132056
H555	HS370	Unknown	Unknown	10	Japan	2	ERS132147
HS0001	HS0001	Clinical	Systemic	Unknown	Unknown	3	ERS132189
HS0003	HS0003	Clinical	Respiratory	Unknown	Unknown	1	ERS132199
HS0004	HS0004	Clinical	Systemic	NT	UK	4	ERS132193
HS0005	HS0005	Clinical	Respiratory	4	UK	1	ERS132195
HS0006	HS0006	Clinical	Respiratory	13	UK	3	ERS132191
HS0007	HS0007	Clinical	Systemic	2	UK	1	ERS132194
HS0008	HS0008	Non-clinical	Non-clinical	Unknown	UK	3	ERS132197
HS0009	HS0009	Clinical	Respiratory	Unknown	UK	3	ERS132192
HS001	HS001	Clinical	Systemic	Unknown	UK	1	ERS131963
HS0010	HS0010	Clinical	Systemic	Unknown	Unknown	1	ERS132196
HS002	HS002	Clinical	Systemic	Unknown	UK	3	ERS131964
HS003	HS003	Clinical	Respiratory	Unknown	UK	1	ERS131965
HS004	HS004	Clinical	Respiratory	Unknown	UK	4	ERS131966
HS005	HS005	Clinical	Respiratory	Unknown	UK	1	ERS131967
HS006	HS006	Clinical	Respiratory	Unknown	UK	1	ERS131968
HS008	HS008	Clinical	Respiratory	Unknown	UK	1	ERS131969
HS009	HS009	Unknown	Unknown	Unknown	UK	1	ERS131970
HS010	HS010	Clinical	Respiratory	Unknown	UK	1	ERS131971
HS011	HS011	Clinical	Respiratory	Unknown	UK	1	ERS131972
HS012	HS012	Unknown	Unknown	Unknown	UK	1	ERS131973
HS013	HS013	Clinical	Respiratory	Unknown	UK	1	ERS131974
HS014	HS014	Clinical	Systemic	Unknown	UK	1	ERS131975
HS015	HS015	Clinical	Respiratory	Unknown	UK	4	ERS131976
HS016	HS016	Clinical	Systemic	Unknown	UK	1	ERS131977
HS017	HS017	Clinical	Systemic	Unknown	UK	1	ERS131978
HS018	HS018	Clinical	Respiratory	Unknown	UK	1	ERS131979
HS019	HS019	Clinical	Respiratory	Unknown	UK	4	ERS131980
HS020	HS020	Clinical	Systemic	Unknown	UK	3	ERS131981
HS021	HS021	Clinical	Respiratory	Unknown	UK	4	ERS131982
HS022	HS022	Clinical	Respiratory	Unknown	UK	1	ERS131983
HS023	HS023	Clinical	Respiratory	Unknown	UK	1	ERS132095
HS024	HS024	Clinical	Respiratory	Unknown	UK	1	ERS131984
HS025	HS025	Clinical	Respiratory	Unknown	UK	1	ERS131985
HS026	HS026	Clinical	Respiratory	Unknown	UK	1	ERS131986
HS027	HS027	Clinical	Respiratory	Unknown	UK	1	ERS131987
HS028	HS028	Clinical	Systemic	Unknown	UK	1	ERS131988
HS029	HS029	Clinical	Systemic	Unknown	UK	1	ERS131989
HS030	HS030	Clinical	Systemic	Unknown	UK	1	ERS131990
HS032	HS032	Clinical	Respiratory	NT	UK	4	ERS132116
HS033	HS033	Clinical	Respiratory	6	UK	2	ERS131992
HS034	HS034	Clinical	Respiratory	14	UK	5	ERS131993
HS035	HS035	Clinical	Respiratory	7	UK	4	ERS131994
HS036	HS036	Clinical	Respiratory	NT	UK	1	ERS131995
HS037	HS037	Clinical	Systemic	13	UK	1	ERS131996
HS038	HS038	Clinical	Respiratory	2	UK	1	ERS131997
HS039	HS039	Clinical	Respiratory	7	UK	1	ERS131998
HS040	HS040	Clinical	Systemic	7	UK	4	ERS131999
HS041	HS041	Clinical	Respiratory	7	UK	1	ERS132000
HS042	HS042	Clinical	Respiratory	4	UK	1	ERS132001
HS043	HS043	Clinical	Respiratory	Unknown	UK	3	ERS132002
HS044	HS044	Clinical	Respiratory	5	UK	3	ERS132003
HS045	HS045	Unknown	Unknown	14	UK	5	ERS132004
HS046	HS046	Clinical	Respiratory	7	UK	1	ERS132005
HS047	HS047	Clinical	Respiratory	NT	UK	3	ERS132006
HS050	HS050	Clinical	Respiratory	Unknown	UK	1	ERS132009
HS051	HS051	Clinical	Systemic	Unknown	UK	2	ERS132010
HS052	HS052	Clinical	Respiratory	13	UK	1	ERS132011
HS053	HS053	Clinical	Systemic	5	UK	3	ERS132012
HS054	HS054	Clinical	Systemic	4	UK	4	ERS132013
HS055	HS055	Clinical	Systemic	9	UK	2	ERS132014
HS056	HS056	Clinical	Respiratory	5	UK	3	ERS132015
HS057	HS057	Unknown	Unknown	Unknown	Greece	2	ERS132016
HS058	HS058	Unknown	Unknown	7	UK	4	ERS132017
HS059	HS059	Unknown	Unknown	NT	UK	4	ERS132018
HS060	HS060	Unknown	Unknown	NT	UK	1	ERS132019
HS061	HS061	Clinical	Respiratory	5	UK	3	ERS132020
HS062	HS062	Unknown	Unknown	4	UK	3	ERS132021
HS063	HS063	Clinical	Respiratory	7	UK	3	ERS132022
HS064	HS064	Clinical	Respiratory	12	UK	3	ERS132090
HS065	HS065	Clinical	Respiratory	13	UK	1	ERS132023
HS068	HS068	Unknown	Unknown	6	UK	4	ERS132024
HS069	HS069	Clinical	Respiratory	5	UK	3	ERS132117
HS070	HS070	Clinical	Respiratory	12	UK	3	ERS132025
HS073	HS073	Clinical	Respiratory	7	UK	2	ERS132026
HS074	HS074	Clinical	Respiratory	4	UK	1	ERS132027
HS075	HS075	Clinical	Systemic	4	UK	1	ERS132028
HS076	HS076	Clinical	Respiratory	2	UK	1	ERS132029
HS077	HS077	Clinical	Respiratory	12	UK	1	ERS132030
HS078	HS078	Non-clinical	Non-clinical	NT	UK	1	ERS132031
HS079	HS079	Non-clinical	Non-clinical	Unknown	UK	1	ERS132032
HS080	HS080	Non-clinical	Non-clinical	Unknown	UK	1	ERS132033
HS081	HS081	Non-clinical	Non-clinical	Unknown	UK	1	ERS132034
HS082	HS082	Non-clinical	Non-clinical	Unknown	UK	1	ERS132035
HS083	HS083	Non-clinical	Non-clinical	Unknown	UK	1	ERS132036
HS084	HS084	Non-clinical	Non-clinical	Unknown	UK	1	ERS132037
HS085	HS085	Non-clinical	Non-clinical	Unknown	UK	1	ERS132038
HS086	HS086	Non-clinical	Non-clinical	Unknown	UK	1	ERS132039
HS087	HS087	Non-clinical	Non-clinical	NT	UK	2	ERS132040
HS088	HS088	Non-clinical	Non-clinical	5	UK	3	ERS132041
HS089	HS089	Non-clinical	Non-clinical	Unknown	UK	1	ERS132042
HS090	HS090	Non-clinical	Non-clinical	Unknown	UK	1	ERS132043
HS091	HS091	Non-clinical	Non-clinical	5	UK	3	ERS132044
HS092	HS092	Non-clinical	Non-clinical	5	UK	3	ERS132045
HS094	HS094	Clinical	Respiratory	12	UK	3	ERS132046
HS095	HS095	Clinical	Respiratory	Unknown	UK	1	ERS132047
HS097	HS097	Clinical	Systemic	4	UK	4	ERS132048
HS098	HS098	Clinical	Systemic	Unknown	UK	1	ERS132049
HS099	HS099	Clinical	Systemic	NT	UK	4	ERS132050
HS100	HS100	Clinical	Respiratory	2	UK	1	ERS132051
HS101	HS101	Clinical	Respiratory	NT	UK	4	ERS132052
HS145	HS385	Unknown	Unknown	1	Unknown	1	ERS214842
HS197	HS388	Unknown	Unknown	7	Unknown	1	ERS214845
HS201	HS201	Unknown	Unknown	Unknown	UK	2	ERS132096
HS203	HS203	Unknown	Unknown	Unknown	UK	2	ERS132097
HS205	HS205	Unknown	Unknown	Unknown	UK	1	ERS132098
HS208	HS208	Unknown	Unknown	Unknown	UK	2	ERS132150
HS209	HS209	Unknown	Unknown	Unknown	UK	2	ERS132151
HS211	HS211	Unknown	Unknown	Unknown	UK	1	ERS132099
HS212	HS212	Unknown	Unknown	Unknown	UK	3	ERS132100
HS217	HS217	Non-clinical	Non-clinical	Unknown	UK	4	ERS132101
HS218	HS218	Non-clinical	Non-clinical	Unknown	UK	1	ERS132102
HS219	HS219	Non-clinical	Non-clinical	Unknown	UK	4	ERS132103
HS220	HS220	Unknown	Unknown	Unknown	UK	5	ERS132104
HS221	HS221	Unknown	Unknown	Unknown	UK	5	ERS132105
HS223	HS223	Unknown	Unknown	Unknown	UK	2	ERS132106
HS227	HS227	Unknown	Unknown	Unknown	UK	1	ERS132161
HS228	HS228	Unknown	Unknown	Unknown	UK	1	ERS132107
HS232	HS232	Non-clinical	Non-clinical	Unknown	UK	1	ERS132108
HS233	HS233	Unknown	Unknown	Unknown	UK	2	ERS132109
HS235	HS235	Non-clinical	Non-clinical	Unknown	UK	1	ERS132110
HS236	HS236	Non-clinical	Non-clinical	Unknown	UK	2	ERS132111
HS237	HS237	Non-clinical	Non-clinical	Unknown	UK	2	ERS132112
HS238	HS238	Unknown	Unknown	Unknown	UK	1	ERS132113
HS239	HS239	Non-clinical	Non-clinical	Unknown	UK	1	ERS132114
HS240	HS240	Non-clinical	Non-clinical	Unknown	UK	2	ERS132115
HS250	HS250	Clinical	Systemic	11	UK	3	ERS132168
HS254	HS254	Clinical	Systemic	14	UK	3	ERS132171
HS323	HS323	Unknown	Unknown	Unknown	Spain	2	ERS132075
HS367	HS390	Non-clinical	Non-clinical	10	Unknown	5	ERS214847
HS405	HS405	Unknown	Unknown	Unknown	Unknown	5	ERS134375
IA-84-17975-Aus	HS391	Unknown	Unknown	14	USA	5	ERS214848
IA-84-17975-Den	HS382	Unknown	Unknown	13	USA	5	ERS132183
IA-84-22113	HS306	Clinical	Systemic	14	USA	5	ERS132058
IT14187-7	HS337	Clinical	Respiratory	Unknown	Italy	1	ERS132089
IT29205	HS314	Clinical	Systemic	Unknown	Italy	5	ERS132066
MU21-2	HS324	Non-clinical	Non-clinical	Unknown	Spain	2	ERS132076
Nagasaki-Aus	HS387	Clinical	Systemic	5	Japan	5	ERS214844
Nagasaki-Den	HS375	Unknown	Unknown	5	Switzerland	5	ERS132176
No.4	HS371	Non-clinical	Non-clinical	1	Unknown	1	ERS193698
P015/96	HS312	Clinical	Respiratory	5	Argentina	5	ERS132064
PC4-6P	HS313	Clinical	Systemic	Unknown	Spain	5	ERS132065
PV1-12	HS309	Clinical	Systemic	Unknown	Spain	1	ERS132061
RU15-4P	HS317	Clinical	Systemic	Unknown	Spain	5	ERS132069
RU9-1	HS329	Non-clinical	Non-clinical	Unknown	Spain	2	ERS132081
SD-84-15995	HS301	Clinical	Respiratory	15	USA	5	ERS132053
serovar3-Intervet	HS0011	Unknown	Unknown	3	Unknown	2	ERS132198
SH0165	CP	Clinical	Respiratory	5	China	5	CP001321
SL3-2	HS320	Non-clinical	Non-clinical	Unknown	Spain	1	ERS132072
SW114-Den	HS373	Non-clinical	Non-clinical	3	Japan	2	ERS132174
SW114-Spain	HS303	Non-clinical	Non-clinical	3	Japan	2	ERS132055
SW124	HS374	Non-clinical	Non-clinical	4	Japan	1	ERS132175
SW140-Aus	HS386	Non-clinical	Non-clinical	2	Japan	1	ERS214843
SW140-Den	HS372	Non-clinical	Non-clinical	2	Japan	1	ERS132173
VS6-2	HS321	Non-clinical	Non-clinical	Unknown	Spain	2	ERS132073
ZJ0906	ZJ0906	Clinical	Respiratory	12	China	5	CP005384
