# Supplementary material for: The use of genome wide association methods to investigate pathogenicity, population structure and serovar in Haemophilus parasuis
Source: BMC Genomics. 2014 Dec 24;15:1179. doi: 10.1186/1471-2164-15-1179 (PMC4532294; doi:10.1186/1471-2164-15-1179)
Supplement: Supplementary file 10 — Additional file 10: Table S2.: Lists the single nucleotide polymorphisms identified as significant from the BAPS populations and clades. (XLSX 11 KB) [file 12864_2014_7083_MOESM10_ESM.xlsx]

## Sheet: Table S3
Table S3: Genes from the accessory genome of H. parasuis that were identified from the DAPC analysis of the BAPS populations and the two clades from the phylogeny. Genes that were statistically significant from generalised linear modelling are also shown.
Iterations of the DAPC were performed including between 60-90% of the eigenvalues from the PCA. Pfam information has also been included for these genes.
Predicted gene function	Identified from which analysis	Significant in the glm (p-value)	PFAM domain	E-value	Details of the domain
2-hydroxypropyl CoM lyase	clades/baps		-	-	-
3-dehydroquinate dehydratase	clades/baps	BAPS 1 - <2e-16 ***	-	-	-
Acetylcoenzyme A carboxylase carboxyl transferase	clades/baps		-	-	-
Ammonia transporter	clades/baps		-	-	-
Arsenate reductase	clades/baps		-	-	-
Ferric hydroxamate uptake	clades		-	-	-
Ferrochelatase	clades	BAPS 1 - <2e-16 ***	-	-	-
Glycosyltransferase family 25	clades/baps	BAPS 1 - <2e-16 ***	-	-	-
Hemolysin transporter protein shlB precursor	clades/baps		-	-	-
High affinity zinc uptake system membrane protein znuB	clades/baps		-	-	-
hypothetical protein	clades/baps		PF12710.2	6e-14	haloacid dehalogenase-like hydrolase
hypothetical protein	clades/baps		PF01595.15	5.2e-41	Domain of unknown function (DUF21)
hypothetical protein	clades/baps		PF00571.23	1.6e-06	CBS -regulate the activity of associated enzymatic and transporter domains in response to binding molecules with adenosyl groups such as AMP and ATP, or s-adenosylmethionine
hypothetical protein	clades/baps		PF03471.12	2.3e-19	CorC HlyC - Transporter associated domain
hypothetical protein	clades/baps		PF13744.1	6.5e-19	Helix-turn-helix domain (HTH 37)
hypothetical protein	clades/baps		PF08908.6	2e-171	Domain of unknown function (DUF1852)
hypothetical protein	clades/baps		PB007865	8.6e-11	Domain of unknown function (DUF1652)
hypothetical protein	clades/baps		PF02452.12	5.7e-21	PemK - growth inhibitor in E. coli
hypothetical protein	clades/baps		PF08794.5	5.3e-06	Lipoprot C -Lipoprotein GNA1870 C terminal like
hypothetical protein	clades/baps		-	-	-
Inner membrane ABC transporter permease protein ycjO	clades/baps		-	-	-
L-fucose isomerase	clades		-	-	-
Nitrogen regulatory protein PII	clades/baps		-	-	-
Oxaloacetate decarboxylase gamma chain	clades		-	-	-
PAL crossreacting lipoprotein	clades		-	-	-
Peptidase family M	clades		-	-	-
Phage related protein	clades/baps		-	-	-
Phosphoethanolamine transferase eptA	clades/baps		-	-	-
Phosphoglycerol transferase alkaline phosphatase	clades/baps		-	-	-
Polysaccharide biosynthesis protein	clades/baps		-	-	-
Prophage CP457 integrase	clades/baps		-	-	-
putative acetyltransferase	clades/baps		-	-	-
putative transcriptional regulator	clades/baps		-	-	-
putative transcriptional regulator	clades/baps		-	-	-
Quercetin 2-3-dioxygenase	clades/baps		-	-	-
Type I secretion system membrane fusion protein PrsE	clades		-	-	-
UDPNacetylglucosamine kinase	clades		-	-	-
Zinc import ATPbinding protein ZnuC	clades/baps		-	-	-
Poly-3-hydroxybutyrate depolymerase	clades/baps	BAPS1 and BAPS2 - 0.0037 **	-	-	-
