# Supplementary material for: The use of genome wide association methods to investigate pathogenicity, population structure and serovar in Haemophilus parasuis
Source: BMC Genomics. 2014 Dec 24;15:1179. doi: 10.1186/1471-2164-15-1179 (PMC4532294; doi:10.1186/1471-2164-15-1179)
Supplement: Supplementary file 11 — Additional file 11: Table S3: Is the table detailing the accessory genes that are significantly different between BAPS populations and clades. (XLSX 34 KB) [file 12864_2014_7083_MOESM11_ESM.xlsx]

## Sheet: Table S4
Table S4: Putative virulence factors for H. parasuis based on literature searches
Gene	Predicted Function	Accession Number
-	CMP-N-acetylneuraminic acid synthetase-putative lipooligosaccharide flippase	gi|219870279:50538-52092
-	DegT/DnrJ/EryC1/StrS aminotransferase	gi|219870279:55806-57303
-	lipopolysaccharide heptosyltransferase II	gi|514058762:310928-312296
-	putative lipooligosaccharide flippase	gi|219870279:50538-52092
abiQ	AbiQ-like protein/lactococcal phage abortive infection protein	gi|219870279:249281-249977
afuA	iron (Fe3+) ABC superfamily ATP binding cassette transporter, binding protein	gi|219870279:182861-184213
aidA	putative pertactin family virulence factor, outer membrane autotransporter/Type V secretory pathway, adhesin AidA	gi|514058762:548382-551496
apaH	diadenosine tetraphosphatase	gi|219870279:c652049-650985
aroB	3-dehydroquinate synthase	gi|514058762:1374935-1376349
aslB	arylsulfatase regulator	gi|219870279:1156439-1158014
bioB	biotin synthase	gi|219870279:c1270490-1269181
capD	polysaccharide biosynthesis protein CapD	gi|219870279:57812-60334
cdtA	cytolethal distending toxin protein A	gi|219870279:c297483-296599
cdtB	cytolethal distending toxin protein B	gi|219870279:c296817-295734
cdtC	cytolethal distending toxin protein C	gi|219870279:c295928-295238
chpA	growth inhibitor, PemK-like, autoregulated/transcriptional modulator of MazE/toxin, MazF, plasmid stable inheritance protein K	gi|219870279:c443126-442664
chpS	antitoxin ChpS/ transcriptional regulator/antitoxin	gi|219870279:c443382-443033
cirA	CirA protein	gi|345428590:261136-263709
cjrA	putative iron-regulated lipoprotein	gi|219870279:c1550788-1549748
cof	putative haloacid dehalogenase-like hydrolase	gi|219870279:c1891471-1890372
crp	cAMP-regulatory protein	gi|219870279:c2006214-2005338
crp	DNA-binding transcriptional dual regulator Crp	gi|514058762:1687821-1688697
cyaY	frataxin-like protein	gi|219870279:c19285-18885
cysK	cysteine synthase	gi|219870279:1330421-1331657
def	peptide deformylase	gi|219870279:1554824-1555490
dsbA	Thiol:disulfide interchange protein dsbA	gi|219870279:c1777996-1777257
dsbC	thiol:disulfide interchange protein DsbC	gi|219870279:c200304-199417
erpA	iron-sulfur cluster insertion protein ErpA	gi|219870279:c2024217-2023774
F357_gp34	Mu-like prophage protein gp36	gi|418489035:20873-21491
F357_gp36	unknown function	gi|418489035:22013-22354
fba	fructose-bisphosphate aldolase	gi|219870279:2096365-2097768
fbpA	periplasmic iron-binding protein	gi|219870279:c1121586-1120253
fbpB	iron-uptake permease inner membrane protein	gi|219870279:c1120477-1118329
fbpC	iron(III) ABC transporter ATP-binding protein	gi|219870279:c1118728-1117400
fdx	ferredoxin, 2Fe-2S type, ISC system	gi|219870279:71675-72118
fdxH	formate dehydrogenase iron-sulfur subunit subunit beta/Fe-S-cluster-containing hydrogenase components 1	gi|219870279:314544-315748
fhuA	pseudo	gi|219870279:103699-105161
fhuF	ferric hydroximate transport ferric iron reductase	gi|219870279:c103391-102367
fimB	fimbrial assembly chaperone	gi|219870279:776059-776572
frdA	fumarate reductase flavoprotein subunit	gi|219870279:9363-11683
frdB	fumarate reductase iron-sulfur subunit	gi|219870279:11306-12308
fur	ferric uptake regulation protein	gi|219870279:2226701-2227281
gcp	putative DNA-binding/iron metalloprotein/AP endonuclease	gi|219870279:1899074-1900418
glpB	anaerobic glycerol-3-phosphate dehydrogenase subunit B	gi|219870279:c1289994-1288327
glpC	sn-glycerol-3-phosphate dehydrogenase subunit C	gi|219870279:c1288709-1287048
gltB	glutamate synthase (ferredoxin) subunit alpha	gi|219870279:c2066498-2061316
gmhA	putative phosphoheptose isomerase	gi|219870279:c758417-757649
gmhB	D,D-heptose 1,7-bisphosphate phosphatase	gi|219870279:395979 396718
groEL	chaperonin GroEL (HSP60 family)	gi|219870279:2014697-2016832
groES	co-chaperonin GroES (HSP10)	gi|219870279:2014502-2014875
HAPS_0083	unknown function	gi|219870279:92663-93415
HAPS_0084	unknown function	gi|219870279:93279-93932
HAPS_0288	pseudo	gi|219870279:316361-317584
HAPS_0489	transcriptional accessory protein (S1 RNA binding domain)	gi|219870279:c528113-525112
HAPS_0549	unknown function	gi|219870279:588021-588569
HAPS_0648	putative serine protease	gi|219870279:c658157-654024
HAPS_0678	putative conserved iron-sulfur protein	gi|219870279:c692048-691137
HAPS_0679	iron-sulfur cluster binding reductase	gi|219870279:c693565-691737
HAPS_0917	antitoxin/toxin system zeta toxin, signal recognition particle GTPase	gi|219870279:c904176-903316
HAPS_0957	(dimethylallyl)adenosine tRNA methylthiotransferase	gi|219870279:c943456-941647
HAPS_1102	pseudo	gi|219870279:c1093028-1091805
HAPS_1163	putative outer membrane protein	gi|219870279:1146568-1148428
HAPS_1172	cAMP-binding protein - catabolite gene activator and regulatory subunit of cAMP-dependent protein kinase	gi|219870279:1155946-1156701
HAPS_1496	Cof-like, HAD superfamily hydrolase	gi|219870279:c1473300-1472249
HAPS_1577	pseudo	gi|219870279:1556524-1556897
HAPS_2113	nucleotidase	gi|219870279:2076730-2077606
HAPS_2115	putative outer membrane protein	gi|219870279:2078559-2079002
HAPS_2145	ribosomal RNA large subunit methyltransferase N	gi|219870279:c2106422-2104914
HAPS_2167	putative iron compound ABC transporter permease	gi|219870279:c2127164-2126159
HAPS_2173	pseudo	gi|219870279:c2134435-2133274
HAPS_2219	putative outer membrane protein	gi|219870279:c2185251-2183353
hemH	protoheme ferro-lyase	gi|219870279:c1709403-1708148
hemN	coproporphyrinogen III oxidase	gi|219870279:c521951-520174
hhdA	pseudo	gi|219870279:1418892-1422166
hhdB	pseudo	gi|219870279:1417224-1419460
hicA	Toxin-antitoxin system, toxin component, HicA	gi|514058762:c332739-332511
hicB	Toxin-antitoxin system, antitoxin component, HicB	gi|514058762:c332541-332001
higB	plasmid maintenance system killer/proteic killer protein, RelE/ParE family protein, cytotoxic translational repressor of toxin-antitoxin stability system	gi|219870279:c415940-415578
hipA	HipA protein, co-regulate with HipB	gi|219870279:1812637-1814347
hktE	catalase	gi|219870279:2206150-2208032
hlyX	fumarate/nitrate reduction transcriptional regulator	gi|219870279:c185110-184108
hmuU	hemin transport system permease HmuU	gi|219870279:c1552698-1551416
hmuV	hemin importer ATP-binding subunit	gi|514058762:1985519-1986543
hscB	co-chaperone HscB	gi|219870279:67082-67759
hsdR	HsdR family type I site-specific deoxyribonuclease	gi|219870279:c1696644-1692796
hugZ	heme utilization protein	gi|219870279:1049444-1050145
huvX	heme utilization protein HuvX	gi|514058762:c282173-281531
irp	iron-regulated outer membrane protein/TonB-dependent receptor	gi|219870279:c389494-386383
iscA	iron-binding protein, HesB family iron-sulfur (Fe-S) cluster formation protein	gi|219870279:66779-67198
iscU	scaffold protein, NifU-like protein involved in Fe-S cluster formation	gi|219870279:66056-66553
iscX	FeS assembly protein IscX	gi|219870279:72038-72290
ispH	4-hydroxy-3-methylbut-2-enyl diphosphate reductase	gi|219870279:1282545-1283773
K756_00820	putative outer membrane protein	gi|514058762:c167936-166100
K756_02045	unknown function	gi|514058762:373469-374146
K756_02745	bacteriophage protein/plasmid stabilization system protein	gi|514058762:523132-523481
K756_02840	fimbrial chaperone protein	gi|514058762:c537632-537332
K756_03065	type I site-specific restriction-modification system, R (restriction) subunit	gi|514058762:c581558-578073
K756_03455	reductase	gi|514058762:c658273-658013
K756_04770	outer membrane protein precursor	gi|514058762:883144-883345
K756_04780	Type I site-specific restriction-modification system, R (restriction) subunit-related helicase	gi|514058762:c888237-884123
K756_05115	Dyp-type peroxidase	gi|514058762:c953208-952717
K756_05430	outer membrane protein and surface antigen	gi|514058762:c1021426-1019173
K756_05680	unknown function	gi|514058762:1062526-1063074
K756_05965	putative iron-sulfur protein	gi|514058762:c1119256-1118345
K756_06695	unknown function	gi|514058762:c1264965-1264312
K756_06700	unknown function	gi|514058762:c1265581-1264829
K756_06920	CMP-N-acetylneuraminate-beta-galactosamide-alpha-2, 3-sialyltransferase/lipopolysaccharide biosynthesis protein	gi|514058762:c1305069-1304852
K756_07485	putative S16 family lon protease, ATP-dependent protease	gi|514058762:c1417888-1415764
K756_07585	transferrin-binding protein	gi|514058762:c1441535-1440670
K756_07605	putative outer membrane protein	gi|514058762:1443280-1445178
K756_07850	unknown function	gi|514058762:1496118-1497623
K756_07890	outer membrane protein	gi|514058762:c1506020-1504216
K756_07895	iron ABC transporter, solute-binding protein	gi|514058762:1505848-1507157
K756_08115	putative outer membrane protein	gi|514058762:c1544727-1544284
K756_09435	putative bacteriophage protein	gi|514058762:1804532-1805101
K756_10360	outer membrane protein	gi|514058762:c1980676-1980306
K756_10810	putative outer membrane protein	gi|514058762:2080860-2081373
kdkA	3-deoxy-D-manno-octulosonic-acid kinase	gi|219870279:c234287-233376
kdsA	2-dehydro-3-deoxyphosphooctonate aldolase	gi|219870279:c793177-792067
kdsB	3-deoxy-manno-octulosonate cytidylyltransferase	gi|219870279:c958786-957789
kdsC	3-deoxy-D-manno-octulosonate 8-phosphate phosphatase	gi|219870279:2165657-2166358
kdtA	3-deoxy-D-manno-octulosonic-acid transferase	gi|219870279:c1391689-1390022
lbgB	lipooligosaccharide D-glycero-D-manno-heptosyltransferase	gi|219870279:c1017635-1016291
lcfA	long-chain-fatty-acid--CoA ligase	gi|219870279:239377-241587
lipA	lipoyl synthase	gi|219870279:c1214648-1213398
lon	ATP-dependent Lon protease	gi|219870279:c522262-521682
lon	ATP-dependent protease LA	gi|219870279:1007674-1010796
lppA	outer membrane lipoprotein A	gi|219870279:c1341291-1340071
lpsA	lipooligosaccharide biosynthesis protein lpsA	gi|219870279:c1022480-1021451
lpxA	UDP-N-acetylglucosamine acyltransferase	gi|219870279:1248257-1249289
lpxB	lipid-A-disaccharide synthase	gi|219870279:950168-951679
lpxC	UDP-3-O-[3-hydroxymyristoyl] N-acetylglucosamine deacetylase	gi|219870279:136409-137605
lpxD	UDP-3-O-[3-hydroxymyristoyl] glucosamine N-acyltransferase]	gi|219870279:1246683-1248016
lpxK	tetraacyldisaccharide 4'-kinase	gi|219870279:c1048582-1047254
lpxL	lipid A biosynthesis lauroyl acyltransferase	gi|219870279:2192547-2193762
lpxM	lipid A biosynthesis (KDO)2-(lauroyl)-lipid IVA acyltransferase	gi|219870279:c1650149-1648913
lsgA	pseudo	gi|219870279:2170906-2171502
lspA	lipoprotein signal peptidase	gi|219870279:1282125-1282759
moaA	molybdenum cofactor biosynthesis protein A	gi|514058762:c717087-715762
mutY	A/G-specific DNA-adenine glycosylase	gi|219870279:1284051-1285317
MviN	complete genome-putative ABC transporter ATP-binding component	gi|219870279:1364783-1366955
nanH	neuraminidase/exo-alpha-sialidase nanH	gi|514058762:2116821-2119956
nrdG	anaerobic ribonucleotide reductase activating protein NrdG	gi|219870279:c1369578-1368780
nth	endonuclease III	gi|219870279:698468-699293
oapA	opacity associated protein A	gi|219870279:844028-845673
omp18/16	outer membrane protein 18/16	gi|219870279:1378194-1378860
omp26	outer membrane protein 26	gi|219870279:1245914-1246957
ompB	iron-regulated outer membrane protein B	gi|514058762:c1683525-1682407
ompD15	surface antigen (D15), outer membrane protein	gi|219870279:243212-245465
ompP1	long-chain fatty acid transport protein P1/47 kDa outer membrane protein	gi|219870279:c48734-47059
ompP2	outer membrane protein P2 (OMP P2)	gi|219870279:180832-182251
ompP5	outer membrane protein P5 , heat-modifiable outer membrane protein	gi|219870279:2267168-2268617
palA	18K peptidoglycan-associated outer membrane lipoprotein PalA	gi|219870279:84632-85231
pflA	pyruvate formate lyase-activating enzyme 1	gi|219870279:172443-173405
pilA	Tfp pilus assembly protein, major pilin PilA	gi|219870279:c1975483-1974895
pilB	Tfp pilus assembly pathway, ATPase PilB	gi|219870279:c1974180-1972379
pilT	plasmid stability-like protein/nucleic acid-binding protein, contains PIN domain	gi|219870279:c1872945-1872400
plpD	lipoprotein Plp4/outer membrane protein and related peptidoglycan-associated (lipo)proteins	gi|219870279:302148-303247
pntB	pyridine nucleotide transhydrogenase	gi|219870279:c2177928-2176143
purA	adenylosuccinate synthetase	gi|219870279:c2121178-2119490
rfaD	ADP-L-glycero-D-manno-heptose-6-epimerase	gi|219870279:1555286-1556490
rfaE	bifunctional heptose 7-phosphate kinase/heptose 1-phosphate adenyltransferase	gi|219870279:747962-749817
rfaF/opsX	ADP-heptose--LPS heptosyltransferase	gi|219870279:845792-847160
rfaJ	RfaJ protein	gi|514058762:c463542-462720
rimO	ribosomal protein S12 methylthiotransferase	gi|219870279:1533317-1535048
rlpB	rare lipoprotein B	gi|219870279:c932233-931591
rnfC	electron transport complex protein RnfC	gi|219870279:c1656215-1653615
rpB	pseudo	gi|219870279:2010704-2011607
rumA	23S rRNA 5-methyluridine methyltransferase	gi|219870279:917298-919002
sodA	manganese superoxide dismutase	gi|219870279:819709-820515
sodC	superoxide dismutase	gi|219870279:768367-769071
stbE	putative plasmid stability protein StbE, addiction module antitoxin	gi|219870279:30050-30420
tbpA	transferrin-binding protein 1	gi|219870279:2188348-2191860
tbpB	transferrin-binding protein 2	gi|219870279:2187060-2188958
tolB	translocation protein TolB	gi|219870279:83331-84858
tolC	RND efflux system outer membrane lipoprotein/RND superfamily resistance-nodulation-cell division antiporter	gi|219870279:2127027-2128831
tyrS	tyrosyl-tRNA synthetase	gi|219870279:1632048-1633596
waaQ	ADP-heptose--lipooligosaccharide heptosyltransferase III/heptosyltransferase-like protein	gi|219870279:962139-963491
wbgY	putative glycosyltransferase/lipopolysaccharide biosynthesis protein	gi|219870279:57055-57826
WQG_3480	iron-regulated lipoprotein	gi|470165991:c340307-339221
wza	polysaccharide export protein, periplasmic protein involved in capsular polysaccharide export	gi|219870279:60134-61634
yfeA	chelated iron ABC transporter periplasmic-binding protein	gi|219870279:1087841-1088983
yfeB	chelated iron ABC transporter ATP-binding protein	gi|219870279:1088800-1089789
yfeC	chelated iron ABC transporter permease	gi|219870279:1089548-1090682
yfeD	chelated iron ABC transporter permease	gi|219870279:1090425-1091516
ygiW	putative outer membrane protein	gi|219870279:c1467102-1466581
yigQ	permease	gi|219870279:c1397791-1396404
yodO	lysine 2,3-aminomutase YodO family protein	gi|219870279:c189482-188165
znuB	high-affinity zinc uptake system membrane protein	gi|219870279:202592-203613
