# Supplementary material for: The use of genome wide association methods to investigate pathogenicity, population structure and serovar in Haemophilus parasuis
Source: BMC Genomics. 2014 Dec 24;15:1179. doi: 10.1186/1471-2164-15-1179 (PMC4532294; doi:10.1186/1471-2164-15-1179)
Supplement: Supplementary file 15 — Additional file 15: Table S5: Is the table detailing the association between the capsule loci and serotyping results. (CSV 1 KB) [file 12864_2014_7083_MOESM15_ESM.csv]

Table S5: Association between capsule locus and serovar.
The sequences and gene composition of the capsule loci for the 15 reference strains of H. parasuis have been published but no comparison to other isolates of the same serovar has been performed. Isolates were considered as a match if they had the same serovar as the reference strain based on a blast match of greater than 90% of the length of the capsule locus and greater than 90% of the identity.…
Serovar	Strains of serovar with same capsule locus as reference strain (%)	% Average identity between isolates of the same serovar and capsule locus	Matched to cross-reactions (n)	Non-typeables identified as serovar (n)	Predicted isolates for serovar from un-serotyped isolate collection (n)
1	100	99	0	0	11
2	20	99	0	0	0
3	100	99	0	0	0
4	81.31	98	4	4	21
5 or 12	100	97	-	1	12
6	100	85	0	2	5
7	37.5	99	1	7	13
8	100	100	0	0	1
9	100	99	0	0	4
10	100	*	0	1	1
11	66.6	*	0	0	0
13	90.9	100	0	2	12
14	80	*	0	0	5
15	100	99	0	0	5
